# Supplementary material for: Enhanced Specificity in Loop-Mediated Isothermal Amplification with Poly(ethylene glycol)-Engrafted Graphene Oxide for Detection of Viral Genes
Source: Biosensors (Basel). 2022 Aug 20;12(8):661. doi: 10.3390/bios12080661 (PMC9405610; doi:10.3390/bios12080661)
Supplement: Supplementary file 1 [file biosensors-12-00661-s001.zip]

Archive with 1 entries (1 files):
- biosensors-1864577-supplementary.pdf
